# Supplementary material for: Spinal signalling of C-fiber mediated pleasant touch in humans
Source: eLife. 2019 Dec 24;8:e51642. doi: 10.7554/eLife.51642 (PMC6964968; doi:10.7554/eLife.51642)
Supplement: Supplementary file 2. — (a) Summary of thermal threshold and discriminative touch sensation testing in the pre-cordotomy and post-cordotomy states. Significant differences (Related-Samples Wilcoxon Signed Rank Test) be-tween the pre-cordotomy and post-cordotomy states are marked with asterisks and show ****p<0.0005. Abbreviations: CDT, Cold Detection Threshold; WDT, Warm Detection Threshold; CPT, Cold Pain Threshold; HPT, Heat Pain Threshold; MDT, Mechanical Detection Threshold; TPD, Two-Point Discrimination; NRS, Numeric Rating Scale; IQR, Interquartile Range; SD, Standard Deviation. (b) Summary of three-way repeated measure ANOVA for the effects of velocity, side (control versus pain affected) and time (pre-cordotomy versus post-cordotomy) on pleasantness ratings, intensity ratings, negative quadratic term and intercept. [file elife-51642-supp2.xlsx]

## Sheet: Supplementary file 2a
	Pain Affected		Control
	Pre-cordotomy	Post-cordotomy	Pre-cordotomy	Post-cordotomy
	Median (IQR)	Median (IQR)	Median (IQR)	Median (IQR)
CDT (°C)	30.1 (29.5-30.8)	2.0 (0.0-12.0) ****	30.2 (29.8-30.5)	30.0 (29.4-30.2)
WDT (°C)	34.8 (34.3-35.3)	46.1 (39.8-48.1) ****	34.9 (34.5-35.1)	35.2 (34.8-35.5)
CPT (°C)	5.0 (1.4-12.0)	0.0 (0.0-1.0) ****	6.2 (3.1-10.5)	6.2 (1.2-10.8)
HPT (°C)	46.2 (44.8-47.8)	50.0 (49.1-50.0) ****	45.4 (43.9-46.9)	46.1 (44.6-46.8)
Graphesthesia (% correct)	100 (88.9-100)	100 (88.9-100)	88.9 (88.9-100)	100 (88.9-100)
	Mean (SD)	Mean (SD)	Mean (SD)	Mean (SD)
MDT (mN)	3.35 (0.80)	3.53 (0.86)	3.28 (0.83)	3.43 (0.86)
TPD (mm)	30.4 (5.6)	30.6 (5.9)	30.2 (5.3)	30.7 (6.3)
Itch rating (NRS 0-100)		0 (0)		35.6 (11.6)

## Sheet: Supplementary file 2b
Source of Variation	df	Pleasantness			Intensity			Quadratic Term			Intercept
		F	P	ƞ²partial	F	P	ƞ²partial	F	P	ƞ²partial	F	P
Time	1	0.81	0.38	0.043	12.166	0.003	0.403	0.226	0.64	0.012	0.687	0.418
Side	1	1.073	0.314	0.056	15.97	0.001	0.47	0.537	0.473	0.029	0.021	0.888
Velocity	2	24.727	<.0005	0.766	107.77	<.0005	0.927	N/A	N/A	N/A	N/A	N/A
Time x Side	1	0.029	0.867	0.002	22.349	<.0005	0.554	0.189	0.669	0.01	0.399	0.536
Time x Velocity	2	0.212	0.81	0.026	2.19	0.142	0.205	N/A	N/A	N/A	N/A	N/A
Side x Velocity	2	1.45	0.248	0.162	3.307	0.061	0.28	N/A	N/A	N/A	N/A	N/A
Time x Side x Velocity	2	0.441	0.647	0.032	0.362	0.702	0.041	N/A	N/A	N/A	N/A	N/A
