# Supplementary material for: Spinal signalling of C-fiber mediated pleasant touch in humans
Source: eLife. 2019 Dec 24;8:e51642. doi: 10.7554/eLife.51642 (PMC6964968; doi:10.7554/eLife.51642)
Supplement: Supplementary file 3. — (a) List of sensory and emotional descriptors used in the Touch Perception Task. (b) Sensory descriptors factor analysis Three significant factors were found in the emotional descriptors data (those contributing >5% of the variance; detailed in the Materials and methods) and named Texture, Pile, Heat and Slip. The descriptors and their significant loadings (>0.3) are shown for both the regression (pattern matrix) and the correlation (structure matrix) factor analysis output. (c) Emotional descriptors factor analysis Three significant factors were found in the emotional descriptors data (those contributing >5% of the variance; detailed in the Materials and methods) and named Positive Affect, Arousal and Negative Affect. The descriptors and their significant loadings (>0.3) are shown for both the regression (pattern matrix) and the correlation (structure matrix) factor analysis output. [file elife-51642-supp3.xlsx]

## Sheet: Supplementary file 3a
Sensory Descriptors	Emotional Descriptors
Bumpy	Arousing
Burning	Calming
Cold	Comfortable
Damp	Desirable
Dry	Discomfort
Fluffy	Exciting
Fuzzy	Irritating
Greasy	Pleasurable
Hairy	Sensual
Hard
Hot
Prickly
Rough
Sharp
Slippery
Smooth
Soft
Warm
Wet

## Sheet: Supplementary file 3b
Factor	Factor 1:				Factor 2:				Factor 3:				Factor 4:
Name	Texture / Roughness				Pile				Heat				Slip
Variance	0.394				0.14				0.101				0.084
Output	Regression		Correlation		Regression		Correlation		Regression		Correlation		Regression		Correlation
Descriptor and Loading	Bumpy	0.92	Hard	0.86	Warm	0.91	Fluffy	0.86	Hot	0.93	Hot	0.95	Slippery	0.86	Slippery	0.86
	Dry	0.82	Rough	0.85	Hairy	0.85	Soft	0.8	Burning	0.88	Burning	0.86	Greasy	0.86	Greasy	0.86
	Sharp	0.81	Sharp	0.84	Fuzzy	0.78	Smooth	0.79			Prickly	0.49
	Hard	0.79	Dry	0.76	Smooth	0.7	Hairy	0.76			Sharp	0.45
	Prickly	0.66	Prickly	0.76	Fluffy	0.65	Fuzzy	0.76
	Rough	0.64	Bumpy	0.64	Soft	0.53	Warm	0.71
	Warm	0.41	Smooth	-0.53			Hard	-0.51
	Fluffy	-0.42	Fluffy	-0.73			Rough	-0.71
	Soft	-0.54	Soft	-0.79

## Sheet: Supplementary file 3c
Factor	Factor 1:				Factor 2:				Factor 3:
Name	Positive Affect				Arousal				Negative Affect
Variance	0.656				0.148				0.081
Output	Regression		Correlation		Regression		Correlation		Regression		Correlation
Descriptor and Loading	Calming	1.01	Comfortable	0.97	Arousing	0.94	Arousing	0.9	Discomfort	0.98	Discomfort	0.95
	Comfortable	0.98	Pleasurable	0.97	Exciting	0.92	Sensual	0.89	Irritating	0.87	Irritating	0.93
	Pleasurable	0.97	Calming	0.95	Sensual	0.73	Exciting	0.89			Calming	-0.53
	Desirable	0.79	Desireble	0.95			Desirable	0.72			Comfortable	-0.57
			Sensual	0.72			Comfortable	0.61			Desirable	-0.58
			Arousing	0.54			Pleasurable	0.6			Pleasurable	-0.6
			Exciting	0.53			Calming	0.59
			Discomfort	-0.51
			Irritating	-0.61
